# Supplementary material for: Quantification of Skeletal Muscle Perfusion in Feet and Lower Legs of Patients with T2DM and Diabetic Foot Ulcers Using [15O]H2O PET
Source: J Clin Med. 2025 Oct 30;14(21):7704. doi: 10.3390/jcm14217704 (PMC12608334; doi:10.3390/jcm14217704)
Supplement: Supplementary file 1 [file jcm-14-07704-s001.zip]

Archive with 1 entries (1 files):
- jcm-3958349-supplementary.pdf
